# Supplementary material for: Lessons learnt for digital inclusion in underserved communities from implementing a covid virtual ward
Source: PLOS Digit Health. 2022 Nov 16;1(11):e0000146. doi: 10.1371/journal.pdig.0000146 (PMC9931265; doi:10.1371/journal.pdig.0000146)
Supplement: S1 Data — (XLSX) [file pdig.0000146.s003.xlsx]

## Sheet: Recovered
used app	rational of ward	how to interpret	when to contact	how to use sats probe	sats probe reassured you	sats probe reassured your family	sats probe made you anxious	sats probe made your family anxious	felt results monitored	contracted regarding results and recovert	probe and app effected decision to return	reassuring to have a contact #	app was easy to use.	coments
yes	2	1	1	1	1	2	1		1	1	1	1	1
yes	1	2	1	1	1	1	2	2	1	1	1	1	1
yes
yes	2	1	1	1	1	1	4	4	1	1	1	1	1	He felt more confidence coming home with the app and the sats probe - also wanted to add that the team did a fantastic job while he was an inpatient.
yes	2	3	1	1	2	1	2	3	2	1	1	1	4
yes	2	1	2	1	1	1	4	4	1	1	2	1	3
yes	1	1	1	2	1	1	4	4	1	1	1	2	3
yes	2	1	3	2	1	1	4	4	3	3	3	2	2
yes	1	1	2	1	1	1	5	5	1	1	1	1	1
yes	1	1	1	1	1	1	1	1	1	1	4	1	3
yes
yes	1	2	1	1	1	1	1	1	1	1	1	1	1
yes	1	1	1	1	1	1	2	4	1	1	1	1	1
yes	2	2	1	1	1	1	1	2	1	1	2	1	1
yes	1	2	1	3	1	1	5	5	1	2	1	1	1
yes
yes	1	1	1	1	1	1	4	5	1	2	3	1	1
yes
yes	2	2	2	2	1	1	2	4	2	2	2	1	2
yes	1	2	1	1	1	4	4	4	1	1	1	1	1	Very happy with care
yes
yes	1	1	1	1	1	1	5	5	1	1	3	1	1
yes	2	3	2	2	1	2	3	4	1	1	3	1	1
yes	2	2	2	2	2	2	5	5	1	1	1	1	1
yes	1	1	1	1	1	1	2	2	1	1	1	1	1	great service
yes
yes	2	2	2	1	1	2	4	4	1	1	5	1	2	App wouldn't let you manually enter your heart rate
yes	1	1	1	1	1	1	4	4	1	1	1	1	1
yes	2	1	2	2	1	2	4	4	2	2	4	1	1
yes	1	1	2	1	1	1	5	5	1	1	1	1	1	Did not use the app
yes
yes	LB	LB	LB	LB	LB	LB	LB	LB	LB	LB	LB	LB	LB	limited Enlgish, possibility of sending questions via email?
yes
yes	2	2	2	2	2	2	5	5	2	2	4	2	1
yes	3	2	1	1	1	1	2	2	2	3	3	2	1	Very helpful, felt more calmer
yes	2	2	2	2	1	1	4	4	2	2	4	2	3	Daughter used app and sats probe for her - pt did not feel able to use app and feels it could be simpler for people are not techy.
yes
yes	1	1	1	1	1	1	5	5	1	1	4	1	1
yes	2	1	1	1	1	1	5	5	1	1	1	1	1	Straightforward to use and easy to read results off screen
yes	1	1	1	1	1	1	5	5	1	1	1	1	1	Care was fantastic
yes
yes	1	1	1	1	1	1	5	4	1	1	3	3	1
yes	2	2	2	2	2	2	4	4	2	4	2	2	2	Generally, care was excellent
yes	1	1	1	1	1	1	5	5	1	1	3	1	1
yes	1	1	1	1	1	1	5	5	1	1	1	1	1
yes
yes	5	1	1	1	1	1	1	3	1	1	1	1	5
yes	1	1	2	1	1	3	5	3	1	5	4	1	1
yes	2	2	2	2	1	2	3	4	1	2	2	2	2	4832
yes
yes	1	1	1	1	1	1	5	5	1	3	3	1	1
yes	1	1	2	1	1	1	2	2	2	1	1	1	1
yes	1	2	1	1	1	1	5	5	1	1	4	2	1
yes	1	2	2	2	2	2	2	2	2	1	2	1	2
yes
yes	2	2	2	2	1	3	2	3	1	1	1	1	2
yes
yes	2	1	1	1	1	1	4	4	2	2	4	2	2	Amazing care
yes
yes
yes	2	2	3	1	1	2	4	4	4	5	1	1	1	Would have liked to be contacted by an SMS to make sure her results are being monitored. Needed her son to download the app and didn't know how to use it, didn't know where to return the probe. Overall quite happy with th eexperience and bought her self a probe from amazon after she returned it to hospital
yes	LB	LB	LB	LB	LB	LB	LB	LB	LB	LB	LB	LB	LB	marked langauage barrier patient didn't understand my questions
yes
yes	1	1	1	1	1	1	4	4	1	1	1	1	1
yes
yes	4	1	3	1	1	2	1	3	1	1	2	1	1
yes	2	1	1	1	1	1	5	5	1	1	2	1	1	Was not 100% sure how virtual round would work until it happened - well looked after by staff, felt that by having doors closed created extra barrier between staff and patients, is extremely grateful to ward staff
yes
yes
yes	2	4	2	2	1	1	4	4	1	2	3	1	1	generally good and useful to monitor her progress in the course of the disease
yes	1	1	1	1	1	1	4	2	1	1	1	1	1	wasd discharged without his medications which made him come back again after 4 days because he was sick. PALS refused to make a complaint for him
yes	1	1	1	1	5	1	1	1	1	1	5	1	1
yes	3	1	2	1	1	1	5	5	1	2	1	1	1	patient quite happy with the experience
yes
yes
yes	3	2	1	1	1	1	5	5	1	1	1	1	1
yes	3	5	5	1	1	1	4	4	4	5	1	5	1	patient received less steroids than what she was supposed to receive post discharge from the hospital and the GP couldn't provide as it was boxingday so she was undertreated. Pateint was lost to F/U as it was not mentioned on the TTA
yes
yes
yes	5	5	5	5	3	1	5	5	5	5	2	3	5	family used, angry caught covid again, got more unwell and then went back in, against apps, delirious, he personally doesn’t feel he would have been capable
yes	try again
yes	1	2	1	1	1	1	3	2	1	1	1	1	1	son in law used, was very good, was very helpful
yes	1	1	1	1	1	1	4	4	1	1	1	1	1	was very good, saved her mums life
yes	3	3	3	2	1	1	2	2	2	2	2	2	2
yes	1	1	1	1	1	1	2	5	1	1	1	1	1	fantastic, saved her life
yes	number no work
yes	1	2	2	1	1	1	4	3	1	1	1	1	1	very good caller, worried as uncle died prior, very much helped
yes	1	1	1	1	2	2	4	4	1	1	1	1	1	son able to use, recommend for evryone
yes	1	2	2	1	2	2	4	4	2	1	1	1	1	very good
yes	no answer
yes	no answer
yes	no answer
yes	2	2	2	2	2	2	4	4	2	2	2	2	2	very good
yes	1	2	1	1	1	1	5	5	1	1	1	1	1	emily was amazing, was amazing, should have been rolled out everywhere sooner
yes	no answer
yes	declined
yes	1	1	1	1	1	1	1	1	4	4	1	1	1		saved his life
	questions asked
	1) You were given enough information prior to discharge about the rationale of the virtual ward round (Strongly agree (1), agree (2) , neutral (3), disagree (4), strongly disagree (5))
	2) You were given enough information prior to discharge about how to interpret your saturation results
	3) You were given enough information about when to contact a healthcare professional about your results
	4) You were given enough information about how to use the sats probe
	5) Going home with a sats probe made you feel more reassured then going home without one
	6) Going home with a sats probe made your family feel more reassured than going home without one
	7) Having a sats probe made you feel more anxious during your recovery (what I want to get across in this question is whether they think they noticed symptoms more)
	8) Having a sats probe made your family feel more anxious during your recovery
	9) You felt as though your results were being monitored and looked at by a healthcare professional
	10) You were contacted enough about your results and recovery
	11) The sats probe affected your decision about whether to come back to hospital or not
	12) It was reassuring to have a contact number for someone to talk to
	13) The app was easy to use
	14) Overall comments

## Sheet: Excluded
age	ethnicity	info about pulse ox	info on download and reg app	input data into app	have access to phone and internet	access internet	app easy to use	rate IT skills	language	disability	problems
60	middle eastern	4- not explained	4- not shown	4- no demonstration	Yes	yes	yes	Poor-Training would have helped	Yes-poor English	no	app and access	Language and poor app skills major barrier
51	Pakistani	5-language	3	5-language	yes	yes	yes	good	Urdu- yes	no	none	language barrier
56	Algerian	1	1	1	yes	no	yes	Good	No	no	access	Unable to afford internet- was called by team for results and was grateful for this
66	Indian	1	4	5	yes	yes	not able to use app	Poor-Training would have helped	Punjabi- struggles with English	no	app	Unable to use app, Liked sats probe and understood how to use it
34	Romanian	3language	4-language	5	Yes	yes	yes	Good	Romanian- would have liked translation	no	none	Language barrier
78	British	1	no	no- would needed training	yes	yes	not able to use app	getting harder to use with age	english	no	app and access	Used sats probe and manually wrote results out- felt too old to use app and no help
58	Asian - Nepalese	1	5 -Not given information on how to use app	5 -Did not use app	yes	yes	no information given about app	reasonable	nepalese - yes	no	none	Communicated with pt's son due to language barrier
62	Nigerian British	4- not explained	5- not explained	5	yes	yes	N/A	Moderate	English	no	none	Would have used app if it was explained- used sats probe
34	British	2	2	2	yes	yes	yes	good	english	no	none	Felt better and sats were fine so didn't use app, liked the idea
28	British	3- rushed in A+E	3	3	yes	yes	no-code for app didn’t work	good	english	no	app	Wanted to use app but couldn't work it with code given
46	British	2	1	1	phone was broken	yes	didn't use it due to a	5	English	illiterate	none	no other comments
61	Chineese	3	5	5	yes	yes	yes	Poor	Chineese- not able to speak english	no	none	Not able to speak English, had own sats probe, app not explained in A+E
46	british	4-Too rushed	4	4	yes	yes	yes	good	english	no	none	**Not given probe or info- was told about it in a rushed manner and forgot to give to pt
53	Jamaican	1	4 - needed more explanation	1	yes	yes	didn't understand	poor	English	no	app	Better explanation
36	Aghanistan	4	1	4	yes	yes	yes	yes	Punjabi yes		None	Daughter helped a lot. Very happy with the service
71	Caucasian	2	2	4- had to work it out himself	yes	yes	no - not intuitive	good	Polish/Spanish yes	no	none	A lot of apps, unsure which was the correct one to use. Not given visual information.
63	Caucasian - British	1	1	2	yes	yes	yes	not very good, wife better	english	no	none	Not had follow-up chest x-ray yet
66	Nepalese	2	2 - son used it for him	2 - son used it	yes	yes	yes	below average, son did most of it	nepalese - yes	no	none	Son used app mainly, would not have managed without
46	Caucasian	2	2	2	yes	yes	yes	normal	Polish ys	no	none	Very happy with care
60	Asian	1	1	1	Yes	yes	yes	average	Tadagalog, yes would have helped	no	none
38	bengali	5 not given	5 not given	5 not given	has access	has access	has access	good	no	no	access
56	north africa	2	4	4	yes	no	not used	average training helped	arabic, english is fine	no	access
73	english	4	5	5	yes	yes	yes	not liklely training	english	no	app
a. If no – what other information did you need?
3. You were given enough information about how to download and register with the Huma Medopad Ltd app.
a. If no – what other information did you need?
4. You were given enough information about how to input your results onto the app.
a. If no – what other information did you need?
5. You have access to the equipment to allow this to happen
a. Phone?
b. Internet?
c. The app was well designed and easy to use
6. Do you think training would have helped?
7. Do you have any disability affecting your ability to use apps?
8. Would an app in a different language have helped?
9. Did you have any problems related to:
a. Human Medopad Ltd app
b. Pulse oximeter
c. Access

## Sheet: Adverse outcomes
Date of enrollment		1	2	3	4	5	6	7	8	9	10	11	12	13
2020-12-31	deceased
2021-01-12	deceased
2021-01-22	deceased
	deceased
		1	2	3	4	5	6a	6b	6c	7	8	9	10a	10b	10c	11
2020-12-31		38	bengali	5 not given	5 not given	5 not given	has access	has access	has access	1	1	1	no	no	no	not given anything had a sats probe at home and husband had to come back with sats of 78%, subsequently had family that used on a different admission and it was great
2021-01-15		56	north africa	2	4	4	yes	no	not used	average training helped	arabic, english is fine	no	yes	no	yes	phone was very good, didn’t understand information, rushed
2021-01-19
2021-01-19		73	english	4	5	5	yes	yes	yes	not liklely training	english	no	yes	no	no	cant recall extended admission, dementia?, wife says wouldn’t have used, not app people, had to go back in
2021-02-22	lives in nh
		1	2	3	4	5	6	7	8	9	10	11	12	13
2021-01-04		5	5	5	5	3	1	5	5	5	5	2	3	5		family used, angry caught covid again, got more unwell and then went back in, against apps, delirious, he personally doesn’t feel he would have been capable
2021-01-08		try again
2021-01-09		1	2	1	1	1	1	3	2	1	1	1	1	1		son in law used, was very good, was very helpful
2021-01-15		1	1	1	1	1	1	4	4	1	1	1	1	1		was very good, saved her mums life
2021-01-14		3	3	3	2	1	1	2	2	2	2	2	2	2
1964-09-11		1	1	1	1	1	1	2	5	1	1	1	1	1		fantastic, saved her life
2021-01-17		number no work
2021-01-19		1	2	2	1	1	1	4	3	1	1	1	1	1		very good caller, worried as uncle died prior, very much helped
2021-01-21		1	1	1	1	2	2	4	4	1	1	1	1	1		son able to use, recommend for evryone
2021-02-22		1	2	2	1	2	2	4	4	2	1	1	1	1		very good
2021-01-22		no answer
2021-01-25		no answer
2021-01-19		no answer
2021-01-26		2	2	2	2	2	2	4	4	2	2	2	2	2		very good
2021-01-27		1	2	1	1	1	1	5	5	1	1	1	1	1		emily was amazing, was amazing, should have been rolled out everywhere sooner
2021-01-27		no answer
2021-01-27		declined
2021-01-30		1	1	1	1	1	1	1	1	4	4	1	1	1		saved his life

## Sheet: 5-11 Excluded
Age	Ethnicity	sats	app	5	6a	6b	6c	7	8	9	10	11
60	English	4- not explained	4- not shown	4- no demonstration	Yes	yes	yes	Poor-Training would have helped	Yes-poor English	no	a	Language and poor app skills major barrier
51	Pakistani	5-language	3	5-language	yes	yes	yes	good	Urdu- yes	no	none	language barrier
77
56	Algerian	1	1	1	yes	no	yes	Good	No	no	c	Unable to afford internet- was called by team for results and was grateful for this
70	*Declined to take part
66	Indian	1	4	5	yes	yes	not able to use app	Poor-Training would have helped	Punjabi- struggles with English	no	a	Unable to use app, Liked sats probe and understood how to use it
40	*Never received info or monitor
34	Romanian	3language	4-language	5	Yes	yes	yes	Good	Romanian- would have liked translation	no	c	Language barrier
78	British	1	no	no- would needed training	yes	yes	not able to use app	getting harder to use with age	english	no	a	Used sats probe and manually wrote results out- felt too old to use app and no help
58	Asian - Nepalese	1	5 -Not given information on how to use app	5 -Did not use app	yes	yes	no information given about app	reasonable	nepalese - yes	no	none	Communicated with pt's son due to language barrier
77
62	Nigerian British	4- not explained	5- not explained	5	yes	yes	N/A	Moderate	English	no	none	Would have used app if it was explained- used sats probe
34	British	2	2	2	yes	yes	yes	good	english	no	none	Felt better and sats were fine so didn't use app, liked the idea
28	British	3- rushed in A+E	3	3	yes	yes	no-code for app didn’t work	good	english	no	a	Wanted to use app but couldn't work it with code given
61
46	British	2	1	1	phone was broken	yes	didn't use it due to a	5	English	illiterate	none	no other comments
61	Chineese	3	5	5	yes	yes	yes	Poor	Chineese- not able to speak english	no	none	Not able to speak English, had own sats probe, app not explained in A+E
64
68
46	british	4-Too rushed	4	4	yes	yes	yes	good	english	no	none	**Not given probe or info- was told about it in a rushed manner and forgot to give to pt
53	Jamaican	1	4 - needed more explanation	1	yes	yes	didn't understand	poor	English	no		Better explanation
87
34
36	Aghanistan	4	1	4	yes	yes	yes	yes	Punjabi		None	Daughter helped a lot. Very happy with the service
35
40
71	Caucasian	2	2	4- had to work it out himself	yes	yes	no - not intuitive	good	Polish/Spanish	no	none	A lot of apps, unsure which was the correct one to use. Not given visual information.
70
44
35	N.B child having chemo at present so may not be an appropriate time to call
76
63	Caucasian - British	1	1	2	yes	yes	yes	not very good, wife better	english	no	none	Not had follow-up chest x-ray yet
66	Nepalese	2	2 - son used it for him	2 - son used it	yes	yes	yes	below average, son did most of it	nepalese	no	none	Son used app mainly, would not have managed without
46	Caucasian	2	2	2	yes	yes	yes	normal	Polish	no	none	Very happy with care
60	Asian	1	1	1	Yes	yes	yes	average	Tadagalog, yes would have helped	no	none
38	bengali	5 not given	5 not given	5 not given	has access	has access	has access	1	1	1	no	no	no	not given anything had a sats probe at home and husband had to come back with sats of 78%, subsequently had family that used on a different admission and it was great
56	north africa	2	4	4	yes	no	not used	average training helped	arabic, english is fine	no	yes	no	yes	phone was very good, didn’t understand information, rushed
73	english	4	5	5	yes	yes	yes	not liklely training	english	no	yes	no	no	cant recall extended admission, dementia?, wife says wouldn’t have used, not app people, had to go back in

## Sheet: Comments Excluded
exclusion 20
mean age	55.8
declined to take part	2
didn’t receive monitor	1
unreachable	12
no number	1
		1 good 5 bad
		1	2	3	4	5	n/a not received
You were given enough information prior to discharge about using the sats probe?		7	5	3	4	1		not xplained, rushed x2, language
how to use app		5	4	2	5	4		not shown, language, not given, not explained, time, son
how to insert data into app		4	4	1	4	7		not demonstrated, had to work it out, son, language, training
		yes	no
access phone		19	1- broken
internet		19	1
app easy to use		12	8					not intuitative, didn’t understand
normal it skills		12	8					training x2, age,
language		9	11					various do not speak english or struggle, felt transplation would have helped
disabilit		19	1	illiterate
problems app		4
sats
access phone		2
Unable to use app, Liked sats probe and understood how to use it
Language barrier
Used sats probe and manually wrote results out- felt too old to use app and no help
Communicated with pt's son due to language barrier
Would have used app if it was explained- used sats probe
Felt better and sats were fine so didn't use app, liked the idea
Wanted to use app but couldn't work it with code given
no other comments
Not able to speak English, had own sats probe, app not explained in A+E
exclusion and adverse
mean age	55.8
declined to take part	2
didn’t receive monitor	1
unreachable	14
no number	1
		1 good 5 bad
		1	2	3	4	5	n/a not received
You were given enough information prior to discharge about using the sats probe?		7	6	3	5	2		not xplained, rushed x2, language
how to use app		5	4	2	6	6		not shown, language, not given, not explained, time, son
how to insert data into app		4	4	1	5	9		not demonstrated, had to work it out, son, language, training
		yes	no
access phone		22	1- broken
internet		21	2
app easy to use		13	10					not intuitative, didn’t understand
normal it skills		13	11					training x2, age,
language		11	12				illiterate	various do not speak english or struggle, felt transplation would have helped
disabilit		22	1
problems app		6
sats
access phone		5
Unable to use app, Liked sats probe and understood how to use it
Language barrier
Used sats probe and manually wrote results out- felt too old to use app and no help
Communicated with pt's son due to language barrier
Would have used app if it was explained- used sats probe
Felt better and sats were fine so didn't use app, liked the idea
Wanted to use app but couldn't work it with code given
no other comments
Not able to speak English, had own sats probe, app not explained in A+E
not given anything had a sats probe at home and husband had to come back with sats of 78%, subsequently had family that used on a different admission and it was great
phone was very good, didn’t understand information, rushed
cant recall extended admission, dementia?, wife says wouldn’t have used, not app people, had to go back in

## Sheet: Sheet3
1) You were given enough information prior to discharge about the rationale of the virtual ward round (Strongly agree (1), agree (2) , neutral (3), disagree (4), strongly disagree (5))
2) You were given enough information prior to discharge about how to interpret your saturation results
3) You were given enough information about when to contact a healthcare professional about your results
4) You were given enough information about how to use the sats probe
5) Going home with a sats probe made you feel more reassured then going home without one
6) Going home with a sats probe made your family feel more reassured than going home without one
7) Having a sats probe made you feel more anxious during your recovery (what I want to get across in this question is whether they think they noticed symptoms more)
8) Having a sats probe made your family feel more anxious during your recovery
9) You felt as though your results were being monitored and looked at by a healthcare professional
10) You were contacted enough about your results and recovery
11) The sats probe affected your decision about whether to come back to hospital or not
12) It was reassuring to have a contact number for someone to talk to
13) The app was easy to use
1Rational							family used, angry caught covid again, got more unwell and then went back in, against apps, delirious, he personally doesn’t feel he would have been capable
Number
1	34						son in law used, was very good, was very helpful
2	22						was very good, saved her mums life
3	5
4	2						fantastic, saved her life
5	2
							very good caller, worried as uncle died prior, very much helped
							son able to use, recommend for evryone
2Intepret							very good
Number
1	35						UNWELL
2	23
3	3						very good
4	2						emily was amazing, was amazing, should have been rolled out everywhere sooner
5	2
3 contact
Number							saved his life
1	37
2	22						Comments
3	4
4	0
5	2
4 use							He felt more confidence coming home with the app and the sats probe - also wanted to add that the team did a fantastic job while he was an inpatient.
Number
1	47
2	15
3	2
4
5	1
5 reassured
Number
1	55
2	5
3	4
4	0
5	1
6 fam reassured
Number
1	48						Very happy with care
2	11
3	5
4	1
5	0
7 anxious							great service
Number
1	7						App wouldn't let you manually enter your heart rate
2	12
3	3
4	22						Did not use the app
5	21
8 fam anxious							limited Enlgish, possibility of sending questions via email?
Number
1	3
2	11						Very helpful, felt more calmer
3	6						Daughter used app and sats probe for her - pt did not feel able to use app and feels it could be simpler for people are not techy.
4	24
5	21
							Straightforward to use and easy to read results off screen
							Care was fantastic
9 Monitored							Generally, care was excellent
Number
1	47
2	13
3	1
4	3
5	1						4832
10contacted
Number
1	44
2	12
3	3
4	2
5	4
11 reattend
Number							Amazing care
1	35
2	11
3	9						Would have liked to be contacted by an SMS to make sure her results are being monitored. Needed her son to download the app and didn't know how to use it, didn't know where to return the probe. Overall quite happy with th eexperience and bought her self a probe from amazon after she returned it to hospital
4	8						marked langauage barrier patient didn't understand my questions
5	2
12 phone
Number
1	51
2	11						Was not 100% sure how virtual round would work until it happened - well looked after by staff, felt that by having doors closed created extra barrier between staff and patients, is extremely grateful to ward staff
3	2
4
5	1						generally good and useful to monitor her progress in the course of the disease
app							wasd discharged without his medications which made him come back again after 4 days because he was sick. PALS refused to make a complaint for him
Number
1	48						patient quite happy with the experience
2	10
3	4
4	1
5	2						patient received less steroids than what she was supposed to receive post discharge from the hospital and the GP couldn't provide as it was boxingday so she was undertreated. Pateint was lost to F/U as it was not mentioned on the TTA
